# Supplementary material for: Chikungunya seroprevalence in population-based studies: a systematic review and meta-analysis
Source: Arch Public Health. 2023 May 1;81:80. doi: 10.1186/s13690-023-01081-8 (PMC10150504; doi:10.1186/s13690-023-01081-8)
Supplement: Supplementary file 3 — Supplementary Material 3 [file 13690_2023_1081_MOESM3_ESM.xlsx]

## Sheet: Planilha1
Author(s)	Journal of publication	Year of publication		Country of study	City/Province (if available)	Study period (month/year)	Study design*		Population			Lab confirmation method ****	Outcome
			WHO Region					Recruitment**	Total size	Especification ***	Age (min - max)		Number of positive	Main signs and symptoms related by positive cases	General Prevalence	Prevalence by group (if available)*****	Confidence interval (if available)
Andayi 2014	PLOS Neglected Tropical Diseases	2014	Eastern Mediterranean	Djibouti	Djibouti	Nov 11, 2010 to Feb 15, 2011	CS	PB	914	Residents	All ages	Elisa and MD	24	NA	2.6%	Male: 2,6%; female: 2,1%; 19 years and less: 2,0%; 20-39: 3.0%, 40-59: 0,6%, 60 and more: 5,6%	NA
Ang 2017	PLOS Neglected Tropical Diseases	2017	Western Pacific	Singapore	Singapore	Mar 17 to Jun 13, 2010	CS	PB	3293	serum samples stored in the biobank	18 to 79	Elisa	71	NA	2.2%	Male: 2.5%; Female: 1.3%; 18-29 years: 0.5%; 30-39: 3.1%; 40-49: 0.8%; 50-59: 1.0%; 60-69%: 0.6%; 70-79: 11.5%. Indian ethnicity:3.5%; Chinese: 1.6%; Malay: 0.7%; others: 6.4%; working: 1.4%; student/national serviceman: 0.5%; homemaker: 2.5%; retired: 6.9%; unemployed: 0%	1.7%– 2.7%
Anjos 2020	Emerging Infectious Diseases	2020	Americas	Brazil	Salvador/Bahia	Nov 2016 to Feb 2017	CS	PB	1772	Residents	5 and more	Elisa	209	Fever: 11.8%; arthralgia: 22.5%; fever and arthralgia: 33.5%; myalgia: 18.9%; rash: 23.2%; pruritis:22.3%	11.8%	Male: 12.2%; Female: 11.5%; 5-14 years: 8.1%; 15-39: 11.9%; 40 and more: 14.9%; nonwhite: 12.0%; white: 0.1%; <5.5 US$/day: 12.0%; >5.5 US$/day: 10.9%; illiterate: 18.4%; literate: 11.5%; Occupied: 9.9%; Non-occupied: 12.7%; Residence in unpaved street: 13.9%; paved street: 9.1%; residence construction with plastered wall: 10.6%; unokastered wall: 19.8%; wood or other: 19.8%; 1 resident/household…	9.8-13.7%
Atalay 2017	Turkish Journal of Medical Sciences	2017	European	Turkey	Kırıkkale	Jul to Nov 2015	CS	Other	500	blood donors	Adults	Elisa	2	NA	0.4%	NA	NA
Aubry 2015	International Journal of Infectious Diseases	2015	Western Pacific	French Polynesia	Thaiti	Jul 2011 to Oct 2013	CS	HB	593	blood donors	18 to 75, mean 36.9; median: 36	Elisa	18	NA	3.03%	NA	NA
Aubry 2018	Emerging Infectious Diseases	2018	Western Pacific	French Polynesia	Tahiti and Moorea, Rangiroa and Makemo, Nuku Hiva and Hiva Ao, Rurutu and Rikitea	2014 to 2015	CS	PB	196/700/476	General population (2014): 196; Schoolchildren (2014): 476; General population (2015): 700	NA	Elisa	6/529/2	NA	3.1/75.6/0.4%	General population (2014): 3.1%; Schoolchildren (2014): 0.4%; General population (2015): 75.6%	NA
Aubry 2020	International Journal of Infectious Diseases	2020	Western Pacific	Fiji	Central Division	Jun of 2017	CH	Other	320	Residents and blood donors	6 to 84, median 29	Elisa	41	NA	12.8%	NA	9.4-17.0%
Azami 2013	BMC Infectious Diseases	2013	Western Pacific	Malaysia	Kuala Lumpur, Selangor, Pahang and Negeri Sembilan	Jan 1, 2008 to Dec 31, 2008	CS	Other	945	Participants of Malaysian Cohort	34 a 74	Elisa	56	NA	5.93%	Malay: 8.2%; chinese: 3.2%; Indian and others: 3.4%; Male: 8.5%; Female: 2.5%; 35-44 years: 2.24%; 45-54: 5.33%; 55-64: 7.72%; 65-74: 10%;Rural: 104%; Urban: 2.9%; Kuala Lumpur: 2.18%; Selangor: 1.9%; Pahang: 3.9%; Negeri Sembilan: 19.8%	NA
Bacci 2015	Am. J. Trop. Med. Hyg.	2015	African	Benin	Cotonou	Jul 2006 to Jan 2007	CS	HB	352	pregnant	14 to 42	Elisa	127	NA	36.1%	14–20 years: 57.7%; 21–30: 32.4%; 31–42 = 35.1%; undefined: 60%	NA
Barakat 2016	Am. J. Trop. Med. Hyg.	2016	Eastern Mediterranean	Iraq	Nasiriyah	2012 to 2013	CS	PB	399	Volunteers	10 to 82; mean 45.1	IF	2	NA	0.5%	NA	0.1–1.8%
Barreto 2020	BMC Infectious Diseases	2020	Americas	Brazil	Juazeiro do Norte/Ceará	Jun to Dec 2018	CS	PB	404	Residents	5 to 91; median 45	Elisa and MD	103	Arthralgia: 60.2%; fever:56.3%	25.5%	IgG only: 95%; IgM only:5%; both: 5%; male: 53.1; female: 12.7%; 4-19 years: 20.5%; 20-45: 23.2%; 46-60: 21.7%; >60: 33.3%, illiterate: 27.8%; elementary school: 26.3%; high school: 22.3%; university graduate: 15%; Retired: 32.0%; informal work: 22.9%; unemployed: 26.9%; housewife: 23.1%; permanent job: 23.2%; student: 19.4%; family income <954: 26.6%; 954-1999: 26.1%; 2000-4599: 22.4%; >5000:16.…	NA
Bowen 1973	Transactions of the Royal Society of Tropical Medicine and Hygiene	1973	African	Kenya	Kano Plain/Nyanza Province	May to Jun 1969	CS	Other	1799	Children atttending school	4 to 15+	HI	958	NA	53.2%	Less than 10 years: 46.2%; 10-14: 53.2%; 15 and more:63.4%	NA
Chisenga 2020	Plos One	2020	African	Zambia	Lukanga swamps	Oct to Nov 2016	CS	HB	214	healthy fishmongers	All ages	Elisa and MD	79	NA	36.9%	<24years: 29.0%; 24-35: 34.5%; 36-45: 37.9%; 45 and more: 43.1%; female: 22.2%; male: 38.3%; farmer: 37.5%; fisher man/woman: 42.6%; trader: 18.4%; other: 30%; A+: 37.5%; AB+: 14.3%; B+: 34.9%; B-: 0%; O+: 39.4%; 0-: 75%	General: 30.5-43.8%; <24years: 15.4-45.9%; 24-35: 22.5-48.1%; 36-45: 26.2-50.7%; 45 and more: 29.3-57.8%; female: 6.4-47.6%; male: 31.4-45.5%; farmer: 17.1-75.5%; fisher man/woman: 34.5-51.0%; trader: 7.7-34.3%; other: 11.9-54.3%; A+: 24.9-51.5%; AB+: 0.4- 57.9%; B+: 21-50.9%; B-: 0-52.2%; O+: 29.7-49.7%; 0-: 19.4-99.4%
Cortes-Escamilla 2018	Salud Pública de México	2018	Americas	México	Puente de Ixtla/Morelos	Apr 27 to May 29, 2016	CS	PB	387	Residents	2 to 65; mean 42.2	Elisa	114	NA	29.5%	NA	25.1-34.2%
Cunha 2017_2	PLOS Neglected Tropical Diseases	2017	Americas	Brazil	Chapada District, Feira de Santana/BA	Apr of 2016	CS	PB	120	Residents	mean 36.6; s.d. 20.9	Elisa	24	fever: 66.7%; joint pain: 54.2%	0.2	IgG only: 18.3%; IgM only: 2.7%; IgG and IgM: 3.33%	15.4-35.7
Dellagi 2016	PLOS Neglected Tropical Diseases	2016	African	Union of Comoros	Ngazidja, Mwali and Ndzouani	Aug 1 to Oct 8, 2011	CS	HB	75	healthy individuals accompanying patients	all ages	Elisa	12	NA	0.16	NA	NA
Demanou 2010	BMC Research Notes	2010	African	Cameroon	Ngehndzen, Ndzeru and Tasai/ Kumbo	Nov of 2007	CS	PB	105	Volunteers	8 to 81; mean 50 (s.d. 17.5)	Elisa	95	NA	90.5%	IgM only: 1.9%; IgG only: 39%; IgM and IgG: 49.5%	NA
Dias 2018	Emerging Infectious Diseases	2018	Americas	Brazil	Feira de Santana and Riachão do Jacuípe/BA	Nov to Dec 2015	CS	PB	831	Residents	1 and more	Elisa	424	NA	0.51	Feira de Santana: 57.1%; Riachão do Jacuípe: 45.7%	General: 47.63 - 54.41%; Feira de Santana: 52.1-62.0%; Riachão do Jacuípe: 41.1-50.4%
Eligio-Garcia 2020	Plos Neglected Tropical Diseases	2020	Americas	Mexico	Tuxtla Gutierrez/Chiapas	Feb to Aug 2019	CS	HB	136	Pregnant	14 to 43	Elisa and MD	98	NA	72.1%	PCR: 24.1%; IgG: 47.8%	NA
Endale 2020	Plos Neglected Tropical Diseases	2020	African	Ethiopia	Debub Ari, Bena Tsemay and Hamer/South Omo Zone	Feb to Jun 2018	CS	PB	360	Residents	6 to 80	Elisa	157	Arthralgia and myalgia: 15.3%; nausea and vomiting: 2.5%; weakness and fatigue: 7.0%	43.6%	Male: 39.8%; Female: 47.7%; 5-10 years: 17.6%; 11-20: 43.5%; 21-35: 42.8%; 36-55: 53.5%; >55: 31.8%; not attended formal education: 40.9%; attended formal education: 48.5%; farmer: 49.7%; pastoralist:34.9%; other: 51.3%; Debub Ari:51.6%; Bena Tsemay: 25.7%; Hamer: 37.0%; travel to jungle area: 47.0%; no travel do jungle area: 40.2%	NA
Farnon 2010	Am. J. Trop. Med. Hyg.	2010	Eastern Mediterranean	Sudan	Kortalla	Dec of 2005	CS	PB	87	Residents	Median 32	Elisa	38	NA	43.7%	NA	NA
Gabor 2016	Travel Medicine and Infectious Disease	2016	African	Gabon	Lambaréné	2007 to 2010	CS	HB	162	children	3 months to 2,5 years	Elisa	1	NA	0.6%	NA	NA
Gallian 2017	PLOS Neglected Tropical Diseases	2017	Western Pacific	French Polynesia	Guadeloupe and Martinique	Aug 1, 2013 to Jan 31, 2015	CS	other	1754	blood donors	18 to 70	Elisa	782	NA	44.6%	Guadeloupe:48.1%, Martinique: 41.9%; 18-30 years: 44%; 31-40: 36%; 41-50: 46,4%; 51-60: 50%; 61-70: 49,2%	NA
Gay 2016	Am. J. Trop. Med. Hyg.	2016	Western Pacific	French Polynesia	Saint Martin	Jul 3 to Jul 8, 2014	CS	HB	203	blood donors	>=6 months	Elisa	42	NA	20.69%	6 months to 29 years: 14.8%; 30–44: 11.7%; 45–59: 21.6%; 60 and more: 34.5%; male: 18.6%; female: 15.2%	6 months to 29 years: 3.1–26.5%; 30–44: 3.0–20.4%; 45–59 11.4–31.7%; 60 and more: 20.5–48.7%; male: 9.5–27.8%; female: 8.9–21.5%
Gerardin 2018	BMC Infectious Diseases	2008	Western Pacific	French Polynesia	La Réunion	Jan 15 to Feb 15, 2006 and 17 Aug to 20 Oct, 2006	CS	PB and HB	888/ 2442	Residents and pregnant	NA	Elisa	162/ 967	Arthralgia: 87.4%; Fever: 89.1%; Asthenia: 87.2%; Headache: 88.8%; Myalgia: 88.0%; Rash: 92.3%; Pruritus: 92.1%; Vomiting: 85.8%; Diarrhea: 86.5%; Depression: 86.8%; Fever and arthralgia: 87%	18.2% pregnant and 38.2% residents	Pregnant: IgG only: 0.1%; IgM only: 4.3%; IgM and IgG: 13.8%;	Residents: 35.9-40.6%
Hennesey 2018	Am. J. Trop. Med. Hyg.	2018	Americas	United States	Virgin Islands	Jun 8 to Jun 30, 2015	CS	PB	509	Residents	6 months to 91 years; median 52	Elisa and MD	171	NA	0.31	Male: 41%; 0–19 years: 18%; 20–39: 22%; 40–59: 28%; 60 and more: 31%; working: 42%; retired: 24%; not working: 17%; school: 16%	26–36%
Humphrey 2019	Plos One	2019	Eastern Mediterranean	Qatar	Qatar	2013 to 2016	CS	HB	1992	blood donors	median 36	Elisa	82	NA	4.1%	Residents from Asia: 13.5%; from Middle East: 1.4%; from North Africa: 5.4%; from Qatar: 3.5%	Residents from Asia: 10-17.8%; from Middle East: 0.8-2.2%; from North Africa: 3.1-8.6%; from Qatar: 1.4-7.1%
Inziani 2020	International Journal of Infectious Diseases	2020	African	Kenya	Teso South Sub-County	Aug 2010 to Feb 2011	CS	HB	649	Children	1 to 12	Elisa	36	NA	5.6%	DENV and CHIKV:1.4%; YFV and CHIKV: 0.5%; WNV and CHIKV: 0.3%; Male: 4.5%; Female: 6.5%; 1-3 years old: 3.8%; >3 - 6:5.5%; >6 - 9: 4.5%; >9 - 12: 12.1%; not school attendence: 4.6%; in school: 6.6%; town resident: 4.4%; rural: 5.7%; both: 11.1%; primary care given by parents: 5.0%; by grandparents: 8.3%; other: 15.4%	NA
Ivanov 1992	Ann.Soc. Belge Med. Trop.	1992	African	Rep Guine	9 sites	NA	CS	PB	1093	Residents	All ages	Elisa	565	NA	51.7%	0-10 years: 40%; 11-20: 46.6%; 21-30: 46%; 31-40: 55.2%; 41-50: 59.5%; 51-60: 66.7%; 61-70: 71%; more than 70: 79.2%; No information: 40.5%	NA
Kama 2019	Emerging Infectious Diseases	2019	Western Pacific	Fiji	Central, Northern and Western Division	Sep to Nov 2013; Oct to Nov 2015	CS	PB	778/ 333	Residents	2013: 2–85 (median 28); 2015: 4–80 (median 29)	Antigen-based microsphere immunoassay	2022-03-06	NA	0.008	2013: general 0.8%; female: 0.9%; male:0.6%; Age: 0-19: 1.4%; 20-39: 0.4%; 40-59: 0.6%; 60 and more: 0%; Central: 1.1%; Northern: 0%; Western: 0.4%; Periurban: 1.5%; Rural: 0.6%; Urban: 0.7%; 2015: general 0,9%; female: 1.1%; male:0.7%; Age: 0-19: 0.9%; 20-39: 1.0%; 40-59: 1.4%; 60 and more: 0%; Central: 0.9%; Periurban: 0%; Rural: 0%; Urban: 2.1%	2013: general 0.3-1.7; female: 0.3-2.4; male:0.1-2.0; Age: 0-19: 0.4-3.6; 20-39: 0-2.3; 40-59: 0-3.1; 60 and more: 0-4.7; Central: 0.4-2.6; Northern: 0-6.1; Western: 0-2.1; Periurban: 0.2-5.2; Rural: 0.1-2.1; Urban: 0.1-2.4; 2015: general 0.2-2.6; female: 0.1-3.8; male:0-3.8; Age: 0-19: 0-4.7; 20-39: 0-5.3; 40-59: 0=7.4; 60 and more: 0-8.4; Central: 0.2-2.6; Periurban: 0-4.7; Rural: 0-3.2; Urban:…
Kanamitsu 1979	Am. J. Trop. Med. Hyg.	1979	Western Pacific	Australia	16 localities of the Indo-Australian archipelago	1972 to 1978	CS	Other	2513	Blood donors	All ages	HI	370	NA	14.7%	Oriental region: 20.8%; Wallacea: 12.8%; Australian: 2.1%	NA
Kokernot 1960	Anais Inst . Med .Trop	1960	African	Mozambique	All the country	Jul to Aug 1957	CS	PB	871	Residents	All ages	Neutralization	191	NA	21.9%	NA	NA
Kuan 2016	PLOS Neglected Tropical Diseases	2016	Americas	Nicaragua	Managua	Mar 2014 to Jun 2015	CH and CS	PB	3362/ 848	Residents	More than 2	Elisa	204/ 111	NA	2 to 14 years: 6.1%; 15 and more: 13.1%	Male: 6.4% (2-14y) and 14.1% (15 and more); Female: 5.7% (2-14y) and 12.7% (15 and more)Age: 2–4: 4.8%; 5–9: 4.2%; 10–14: 8.9%; 15–29: 13.8%; 30–44: 10.3%; 45–59= 14.4%; >= 60: 14.1%	2 to 14 years: 5.3-6.9%; 15 and more: 10.9-15.5%
Kumar 2011	Mem Inst Oswaldo Cruz	2011	South-East Asian	India	Chethackal, Malankara and Aimcompu/Kerala	Mar to Oct 2009	CS	PB	381	Residents	14 to 70	Neutralization	259	NA	0.68	Male: 78%; Female: 62.5%; Chethackal: 70.9%; Malankara: 74%; Aimcompu: 59.7%	NA
Kuniholm 2006	Am. J. Trop. Med. Hyg.	2006	African	Cameroon	9 rural villages	2000 a 2003	CS	PB	256	serum samples stored in the biobank	16 and more	Elisa	119	NA	46.5%	NA	NA
LaBeaud 2015	PLOS Neglected Tropical Diseases	2015	African	Kenya	Milalani-Nganja and Vuga	2009	CS	PB	1848	serum samples stored in the biobank	>1 year	Elisa	193	NA	10.4%	NA	NA
Laoprasopwattana 2016	Epidemiology and Infection	2016	South-East Asian	Thailand	Songkhla Province	Nov 2009 to May 2010	CS	HB	319	parturients	NA	Elisa	227	NA	71·2%	NA	NA
Martins Netto 2017	mBio American Society for Microbiology	2017	Americas	Brazil	Salvador/Bahia	Jan 12, 2013 to May 28, 2016	CH	HB	910	HIV patients, mothers with microcephaly and non-microcephaly neonates, tuberculosis patients, university employees	0 to 84	Elisa	61	NA	2013: 7.3%; 2014: 6.7%; 2015 and 2016: 7.4%	HIV patients 2013: 7.3%; 2014: 6.7%; 2015: 1.1%; 2016: 8.4%; MC pregnancies(2015 and 2016): 15.8%; non MC pregnancies(2015 and 2016): 5.8%; Tuberculosis patients(2015 and 2016): 7.3%; University employees(2015 and 2016): 7.7%	5.6-9.8% (2015 and 2016)
Mease 2011	Virology Journal	2011	African	Kenya	Malindi (Indian Ocean Coast), Busia (Lake Victoria Basin) and Samburu (Semi-arid North)	Jul to Sep 2004	CS	PB	1141	Residents	18 and more	Elisa	383	NA	0.34	Busia: 59.9%; Malindi 24.8%; Samburu: 0	NA
Ministry of Health of Nicaragua 2017	Pan American Journal of Public Health	2017	Americas	Nicaragua	19 Local Systems of Integral Attention in Health	Oct of 2015	CS	PB	11280	Residents	2 and more; Mean 34 (sd 19.5)	Elisa	3700	NA	32.8%	Male 30.3%; female: 33.9%; 2-4 years old: 21.3; 5-10: 24.2; 11-15: 31%; 16-39: 34%; 40-59: 35%; 60 and more: 32,3%; 1-4 inhabitants per house: 33.7%; 5 and more inhabitants per house: 32.0%	General: 31.9-33.6; male: 28.8-31.8; female: 32.9-35.0; age: 2-4: 16.7-26.4; 5-10: 21.2-27.4; 11-15: 28.0-34.2; 16-39: 32.8-35.3; 40-59: 33.1-36.9; 60 and more: 29.7-34.7; 1-4 inhab/house: 32.4-35.0; 5 and more inhab/house: 30.9-33.2
Moro 2010	American Journal of Tropical Medicine and Hygiene	2010	European	Italy	Castiglione di Cervia	2007	CS	PB	325	Residents	All ages	IF	33	fever 75.8%; Joint pain: 75.8%; fatigue: 63.9%; muscle pain: 45.5%; headache: 45.5%	10.2%	Female: 7.1%; male 13.5%; 0-19: 2.3%; 20-39: 4.2%; 40-59: 13.1%; 60-79: 12.5%; 80 and more: 21.7%	general: 7.1-14; age category: 0-19: 0.1-12; 20-39: 0.9-11.9; 40-59: 7.2-21.4; 60-79: 6.4-21.3; 80 and more: 7.5-43.7; female: 3.7-12.0; male: 8.6-20
Moyen 2014	Plos One	2014	African	Congo	Brazzaville City	Mar 29 to May 26, 2011	CS	HB	517	Blood donors	Mean 33.85 (sd 10.58); Median 32 (18 to 60)	Elisa and MD	178	NA	34.4%	North Area (Talangai district): 40%; South Area (Make´le´ke´le´ and Bacongo districts): 37.4%; ; Central Area (Poto-Poto, Ouenze and Mfilou districts): 26.6%	NA
Nabli 1970	Bulletin World Health Organization	1970	Eastern Mediterranean	Tunisia	Djerba, Tunis, Gabès and other regions	NA	CS	PB	100	Children	All ages	HI	0	NA	0	NA	NA
Ochieng 2015	Plos One	2015	African	Kenya	Kenya	2007	CS	PB	1091	HIV negative	15 to 64	Elisa	10	NA	0.01	Male: 0.1%; female: 1.5%; 15-29 years: 1.5%; 30-49:0.4%; Provinces: Central: 0.6%; Coast: 2.9%; Nyanza: 3.1%; Western: 1.9%; Education level: no primary and incomplete primary: 1.6%; Complete primary and secondary: 0.4%; Wealth quintiles: Lowest:0.7%; Second: 1.3%; Middle: 0.9%; Fourth: 2.3%; Highest: 0.4%	General: 0.2-1.7; Male: 0.0-0.4; female: 0.3-2.6; 15-29 years: 0.3-2.6; 30-49: 0.0-1.1; Provinces: Central: 0.0-1.9; Coast: 0.0-7.9; Nyanza: 0.0-6.8; Western: 0.0-4.0; Education level: no primary and incomplete primary: 0.2-3.1; Complete primary and secondary: 0.0-0.9; Wealth quintiles: Lowest: 0.0-1.9; Second: 0.0-3.1; Middle: 0.0-2.3; Fourth: 0.0-5.5; Highest: 0.0-0.9
Padbidri 2002	Southeast Asian Journal of Tropical Medicine and Public Health	2002	South-East Asian	India	Andaman and Nicobar Islands	Dec 1988 to Jan 1989	CS	PB	2180	Residents	All ages	HI	64	NA	2.9%	Hemagglutination inhibition: 2.9%; Neutralization: 15.3% ; HI antibodies: 0-9: 3.8%; 10-19: 0.72%; 20-29: 2.96%; 30-39: 4.65%; >40: 5.69%. N antibodies: 0-9: 0%; 10-19: 0%; 20-29: 9.09%; 30-39: 0%; >40: 40%; HI antibodies: North Andaman: 3.0%; Middle Andaman: 4.6%; Little Andaman: 2.7%; South Andaman: 0%; Great Nicobar: 0%; Nicobar Islands: 0.3%; N antibodies: North Andaman: 16.7%; Middle Andaman…	NA
Patil 2020	European Journal of Clinical Microbiology & Infectious Diseases	2020	South-East Asian	India	Pune	May 4 to Jun 27, 2017	CS	Other	1904	blood donors and residents	All ages; 35 (median)	Elisa	879	NA	46.17%	Male: 45%; female: 47.5%	NA
Perisse 2020	Plos One	2020	Americas	Brazil	Rio de Janeiro/Rio de Janeiro	Jul to Oct 2018	CS	PB	2120	Residents	All ages	Rapid diagnostic test (immunochromatography)	371	NA	18.0%	NA	14.8-21.2%
Porter 2004	Southeast Asian Journal of Tropical Medicine and Public Health	2004	South-East Asian	Indonesia	Bausasran, Gowok and Suryatmanjan (Yogyakarta Province),	Apr to May 20, 1999	CC	Other	199	asymptomatic volunteers	4 and more; Bausasran: mean 24; Gowok: mean 40; Suryatmanjan: mean 34	Elisa and MD	77	NA	38.7%	IgM: 4%, IgG: 49%; by village: IgM and IgG: Bausasran: 0%; Gowok: 10%; Suryatmanjan: 4%; IgG: Bausasran: 27%; Gowok: 26%; Suryatmanjan: 45%	NA
Queyriaux 2008	The Lancet	2008	European	France	Reunión Island	Jun of 2006	CH	Other	662	Volunteer policemen	Median: 40 (19 to 55)	Elisa	128	fever: 86.5%; rash: 54.4%; swollen articulations: 44.8%	19.3%	IgM: 9.5%; IgG:18%; asymptpmatic: 3.2%	NA
Rodriguez-Barraquer 2015	Plos Neglected Tropical Diseases	2015	South-East Asian	India	Chennai/Tamil Nadu	Jun 2011 to Jul 2011	CS	PB	1010	Residents	median: 25 (5 to 40)	Elisa	439	NA	0.44	Co-infection CHIKV and Dengue: 41%	37-50
Rogier 2018	Emerging Infectious Diseases	2018	Americas	Haiti	Haiti	Dec 2014 to Feb 2015	CS	PB	4438	Residents	1 to 99	Bead assay (fluorescence)	2570	NA	57.9%	Urban: 78.4%; rural: 44.9%	NA
Schwarz 2012	Emerging Infectious Diseases	2012	African	Madagascar	Manajary, Manakara, Moramanga, Ifanadiana, Tsiroanomandidy, Ambositra	May to Jul 2010	CS	HB	1219	Pregnant	Median 25 (12 to 50)	IF	154	NA	14.2%	Manajary: 44.6 %; Manakara: 22.7%; Moramanga: 3.1%; Ifanadiana: 1%; Tsiroanomandidy: 0%; Ambositra: 1.1%	NA
Sergon 2007	The American Journal of Tropical Medicine and Hygiene	2007	African	Union of the Comoros	Grande Comore Island	Mar 18 to Mar 26, 2005	CS	PB	331	Residents	5 to 80	Elisa	209	NA	0.63	Females: 68%; Males: 55%; IgM: 60%; IgG: 27%; 5-14 years: 67%; 15-24: 62%; 25-34: 54%; 35-44: 67%; 45-54: 75%; >55: 61%; Districts: Bambao: 28%; Dimani: 3%; Hamahamet: 6%; Hamanvou: 3%; Hambou: 8%; Itsandra: 14%; Mbadjini East: 10%; Mbadjini West: 7%; Mboinkou: 2%; Mboude: 2%; Mitsamiouli: 8%; Moroni: 3%; Oichili: 5%	NA
Sergon 2008	The American Journal of Tropical Medicine and Hygiene	2008	African	Kenya	Lamu Island	Oct 5 to Oct 9, 2004	CS	PB	288	Residents	Median 32 (1 to 80)	Elisa	215	NA	0.75	IgG: 75%; IgM: 18%; female: 66%; male: 34%	NA
Sharp 2019	Plos Neglected Tropical Diseases	2019	Americas	United States	Salinas e Guaiama, Puerto Rico	Nov 16, 2015 to Jan 16, 2016	CS	PB	327 (175 intervention and 152 non-intervention)	Residents of Intervention and non-intervention areas	Intervention: Median 55 (5 to 89); Nontointervention: 58 (6 to 86)	Elisa	114 (44 intervention and 70 non-intervention)	Fever and arthralgia: 73.4%; Arthritis: 23.7%	34.9%	IgG: 71.1%; IgM: 4.4%; IgG and IgM: 24.6%; Intervention: 25.1%; non-intervention: 46.1; Age group (intervention): 5-19: 38.5%; 20-49: 30%; 50 and more: 21.4%; Age group (non-intervention): 5-19: 40%; 20-49: 38.2%; 50 and more: 49.1%; Sex (intervention): Male:27%; female: 24.1%; Sex (non-intervention): Male:42.4%; female: 48.4%; Weekly hours ar home during daylight (intervention): 1-24: 35.7%; 25-…	NA
Sissoko 2008	Transactions of the Royal Society of Tropical Medicine and Hygiene	2008	African	Comoros	Mayotte	2005 to 2006	CS	HB	316/ 629	Pregnant	NA	Elisa	2/ 163	NA	IgM: 21.9%; IgG: 1.9%	October 2005: IgM: 1.6%; IgG: 1.9%; March/April 2006: IgM: 26%; IgG: 1.9%; IgM: 21.9%; IgG: 1.9%	October 2005: IgG: 1-4; March/April 2006: IgM: 21-29; IgG: 0-3
Sissoko 2008_2	Plos One	2008	African	Comoros	Mayotte	Nov to Dec 2006	CS	PB	1154	Residents	2 to 79	Elisa	429	Polyarthralgia: 99%; myalgia:; 93%; backache: 86%; abrupt fever: 85%	37.2%	IgM: 18.1%; IgG: 37.2%	NA
Solgi 2020	Arch Pediatr Infect Dis	2020	Eastern Mediterranean	Ira	Tehran	Mar to Dec 2018	CS	HB	180	Children	1 month to 14 years	Elisa	4	NA	2.2%	1 month to 2 years: 6.6%; 2-5: 0%; 5-10: 0%; 10-14: 2.2%	NA
Somlor 2017	Plos One	2017	Western Pacific	Laos–Cambodia border	Moonlapamock and Khong Districts/ Champasak Province	Mar 18 to Apr 11, 2013	CS	PB	568	Residents	03 to 87 years; mean 45.5 dp 17.6	Elisa	542	NA	95.4%	Moonlapamok Villages: 43 to 94%; Khog Villages: 33 to 90%; IgM: 26.2%; IgG: 1.2%; Both IgM and IgG: 68.0%	NA
Sow 2020	Viruses	2020	African	Senegal	Kedougou	2012	CS	PB	998	Residents	1 to 99	Elisa	539	NA	0.54	Males: 53%; females: 55%	General: 51-57%; males: 49-57%; females: 50-60%
Ster 2020	BMJ Open	2020	Americas	Ecuador	Esmeraldas	Oct 2015 to Feb 2016	CS	PB	319	Residents	All ages	Elisa	145	NA	45.5%	NA	NA
Sutherland 2011	Am. J. Trop. Med. Hyg	2011	African	Kenya	Coast Province, Rift Valley Province	2000 to 2004	CS	PB	419/ 122	pregnant and children	15 to 46 pregnant and 3 to 15 children	IF	153/ 24	NA	32.7%	36.5% pregnant; 20% children	NA
Vilibic-Cavlek 2015	Acta Microbiologica et Immunologica Hungarica	2015	European	Croatia	Adriatic Coast	2011 to 2012	CS	other	1008	serum samples stored in the biobank	3 to 88	IF	9	No symptoms	0.9%	Istria: 1.7%; Primorje-Gorski Kotar: 1.8%; Lika-Senj: 0; Zadar: 1.8%; Sibenik-Knin: 0; Split-Dalmatia: 0.5%; Dubrovnik-Neretva: 0	General: 0.4-1.7; Istria: 0.5-4.3; Primorje-Gorski Kotar: 0.2-6.3; Lika-Senj: 0-3.7; Zadar: 0.2-6.3; Sibenik-Knin: 0-3.4; Split-Dalmatia: 0-2.8; Dubrovnik-Neretva: 0-2.6
Vongpunsawad 2017	Plos One	2017	South-East Asian	Thailand	Ayutthaya, Lop Buri; Trang and Narathiwat	Apr to Oct 2014	CS	other	835	serum samples stored in the biobank	6 months to 60 years	Elisa	224	NA	0.27	Male: 26.1%; Female: 27.5%; <15 years: 10.3%; 15-30: 9.4%; 31-45: 31.8%; >45: 55.3; Central Region: 24.2%; South: 29.6	NA
* Study design - CC: case-control; CS: cross-sectional; CH: cohort; SC: serie of cases
**Recruitment: PB (Pop-Based); HB (hospital-based); Other (voluntary, non pop-based/non hospital-based); NA (not described/confuse)
*** Children, women, men, soldiers, pregnant,blood donors
**** MD: molecular diagnosis (real time PCR, RT-PCR, qPCR, qRT-PCR, RT-qPCR); Elisa (IgG, IgM, NS1); IF - immunofluorescence; HI - Hemagglutination inhibition; NT - neutralization
***** By age, by sex, by city, by lab confirmation
